# Supplementary material for: MOB rules: Antibiotic Exposure Reprograms Metabolism to Mobilize Bacillus subtilis in Competitive Interactions
Source: bioRxiv. 2024 Mar 20:2024.03.20.585991. Preprint. [Version 1] doi: 10.1101/2024.03.20.585991 (PMC10983992; doi:10.1101/2024.03.20.585991)
Supplement: Supplement 5 [file media-5.xlsx]

## Sheet: Abh
			6 h			24 h
locus tag	gene_Bsub	mode	log2FoldChange	pvalue	padj	log2FoldChange	pvalue	padj
BSU_21460	bdbA	activation	-1.79364	0.00112351	0.00791381	-1.65239	0.000609243	0.00597625
BSU_21440	bdbB	activation	-0.863723	0.0166428	0.064923	-0.905354	0.00209539	0.0167027
BSU_03500	comS	repression
BSU_14880	ctaB	repression	0.363575	0.254114	0.453062	-0.587268	0.00777689	0.0477847
BSU_14890	ctaC	repression	-2.01009	1.22998e-11	9.36295e-10	-0.329533	0.12799	0.341718
BSU_14900	ctaD	repression	-2.3023	4.50497e-15	5.28299e-13	-0.451394	0.0975325	0.285562
BSU_14910	ctaE	repression	-1.8223	2.58018e-11	1.83531e-09	-0.212886	0.459566	0.712126
BSU_14920	ctaF	repression	-1.66434	7.16671e-10	3.83906e-08	-0.305494	0.250826	0.519762
BSU_14930	ctaG	repression	-1.49457	1.26748e-07	4.13504e-06	-0.805278	0.00135893	0.0117191
BSU_19410	cwlS	repression	-1.05423	0.00575876	0.0284062	0.280126	0.112233	0.313585
BSU_34390	pnbA	activation	-0.930324	0.00121931	0.00843793	-0.1786	0.357473	0.627314
BSU_34380	slrR	activation	0.106422	0.738964	0.860538	-0.20017	0.58844	0.801252
BSU_03480	srfAA	repression	1.26153	0.00294393	0.0170241	0.517894	0.0538313	0.19346
BSU_03490	srfAB	repression	1.28136	0.00345321	0.0192837	0.955141	0.00322886	0.0239672
BSU_03510	srfAC	repression	1.41207	2.48268e-05	0.000339822	0.740335	0.011848	0.0660147
BSU_03520	srfAD	repression	1.75199	1.18701e-08	5.00042e-07	0.81822	0.00178681	0.0146115
BSU_21480	sunA	activation	-0.148892	0.665452	0.816416	0.389292	0.13353	0.350509
BSU_21470	sunT	activation	-0.708963	0.0421356	0.130497	-1.23483	9.28874e-05	0.00116743
BSU_02780	ycdA	repression	1.6969	8.29927e-09	3.63743e-07	-0.58167	0.0132138	0.0712901
BSU_07750	yflA	repression	-2.72654	4.36729e-05	0.000554085	0.571399	0.18318	0.428146
BSU_14750	ylaE	repression	-3.7444	3.30195e-20	7.14478e-18	0.172019	0.352202	0.623756
BSU_21450	yolJ	activation	-1.32132	0.00229739	0.0140598	-1.17215	0.0019785	0.0159433
BSU_36460	ywoF	repression	-0.031224	0.933537	0.970905	2.79287	6.8068e-36	7.16983e-34

## Sheet: AbrB
			6 h			24 h
locus tag	gene	mode	log2FoldChange	pvalue	padj	log2FoldChange	pvalue	padj
BSU_00370	abrB	repression	-0.328933	0.392676	0.595118	-0.343616	0.209552	0.467101
BSU_17130	acpK	repression	-2.47598	8.69079e-06	0.000141233	0.14775	0.521916	0.756291
BSU_14220	ahpA	repression	-0.17072	0.55815	0.733418	0.141319	0.433961	0.68815
BSU_14230	ahpT	repression	-0.374259	0.250107	0.448466	0.0726681	0.71974	0.87356
BSU_37370	albA	repression	-2.86495	2.29072e-13	2.20876e-11	-1.84427	1.25843e-27	9.12669e-26
BSU_37380	albB	repression	-2.9126	1.13807e-15	1.45238e-13	-1.44211	8.31812e-09	1.82643e-07
BSU_37390	albC	repression	-3.04316	5.21924e-18	8.38751e-16	-2.02003	4.52499e-28	3.45147e-26
BSU_37400	albD	repression	-3.10291	2.97858e-19	5.38503e-17	-1.54987	3.36028e-09	7.90737e-08
BSU_37410	albE	repression	-3.40029	4.1192e-16	5.76555e-14	-1.56119	3.27727e-09	7.75329e-08
BSU_37420	albF	repression	-3.4699	2.24404e-13	2.20876e-11	-1.56162	5.6633e-09	1.30492e-07
BSU_37430	albG	repression	-3.39038	1.09237e-14	1.21533e-12	-1.66024	3.25664e-08	6.86066e-07
BSU_03040	amyE	activation	-1.05437	0.0107956	0.0462868	0.085086	0.65451	0.84066
BSU_25220	antE	repression	3.48487	0.288921	0.492356	-9.57288	0.0139221	0.0736279
BSU_10300	aprE	repression	-3.18961	0.00768219	0.0357344	2.52872	2.03927e-46	2.91023e-44
BSU_39920	asnH	repression	-1.16024	0.00214324	0.0134545	2.54187	2.06828e-40	2.40792e-38
BSU_37740	bacA	repression	-2.63314	1.90541e-07	5.94788e-06	0.808239	8.13758e-05	0.00104048
BSU_37730	bacB	repression	-2.47255	1.08685e-07	3.59989e-06	1.08231	1.25009e-09	3.12451e-08
BSU_37720	bacC	repression	-2.42224	9.10194e-07	2.23126e-05	1.08498	7.09104e-09	1.60876e-07
BSU_37710	bacD	repression	-2.7346	3.43828e-08	1.2643e-06	1.15041	6.41302e-08	1.29549e-06
BSU_37700	bacE	repression	-2.72798	1.6077e-07	5.12929e-06	1.02719	2.02426e-06	3.47106e-05
BSU_37690	bacF	repression	-2.56843	6.50815e-08	2.29584e-06	0.940157	1.34655e-05	0.000205419
BSU_21460	bdbA	repression	-1.79364	0.00112351	0.00791381	-1.65239	0.000609243	0.00597625
BSU_21440	bdbB	repression	-0.863723	0.0166428	0.064923	-0.905354	0.00209539	0.0167027
BSU_06240	bdhA	repression	0.182792	0.49935	0.68631	0.098823	0.598142	0.805971
BSU_32010	besA	repression	0.380428	0.195738	0.384127	0.192919	0.262872	0.533707
BSU_09700	bmrB	repression	0.189272	0.66203	0.814907	0.825518	0.0156234	0.0800813
BSU_09710	bmrC	repression	2.63579	4.59557e-13	4.24259e-11	-0.172017	0.514729	0.750301
BSU_09720	bmrD	repression	2.25743	2.04551e-09	1.00858e-07	-0.733212	0.0018261	0.0148778
BSU_31080	bslA	repression	0.236762	0.524078	0.705569	0.419857	0.022329	0.102366
BSU_25190	cccA	repression	-0.224889	0.470515	0.659634	0.329966	0.123993	0.334438
BSU_10420	comK	repression	-0.569687	0.194193	0.382619	0.536488	0.210735	0.468254
BSU_26890	csn	repression	-1.33712	4.58829e-06	8.40025e-05	-1.36606	2.94692e-14	1.10485e-12
BSU_14880	ctaB	repression	0.363575	0.254114	0.453062	-0.587268	0.00777689	0.0477847
BSU_14890	ctaC	repression	-2.01009	1.22998e-11	9.36295e-10	-0.329533	0.12799	0.341718
BSU_14900	ctaD	repression	-2.3023	4.50497e-15	5.28299e-13	-0.451394	0.0975325	0.285562
BSU_14910	ctaE	repression	-1.8223	2.58018e-11	1.83531e-09	-0.212886	0.459566	0.712126
BSU_14920	ctaF	repression	-1.66434	7.16671e-10	3.83906e-08	-0.305494	0.250826	0.519762
BSU_14930	ctaG	repression	-1.49457	1.26748e-07	4.13504e-06	-0.805278	0.00135893	0.0117191
BSU_12080	ctaO	repression	-1.50892	1.74404e-06	3.6914e-05	-1.98542	1.34348e-28	1.06135e-26
BSU_19410	cwlS	repression	-1.05423	0.00575876	0.0284062	0.280126	0.112233	0.313585
BSU_35060	cypX	repression	0.274716	0.373154	0.577778	-0.263751	0.255462	0.524925
BSU_23480	dacF	repression	0.0827731	0.919214	0.962128	0.336099	0.215182	0.474559
BSU_32000	dhbA	repression	-1.06577	0.00252761	0.0150943	0.165955	0.421988	0.678594
BSU_31970	dhbB	repression	-0.86351	0.111606	0.260443	0.214506	0.479469	0.7261
BSU_31990	dhbC	repression	-0.823988	0.107576	0.255207	-0.126452	0.652982	0.840444
BSU_31980	dhbE	repression	-0.853966	0.0907737	0.227537	0.343345	0.230202	0.493041
BSU_31960	dhbF	repression	-1.31654	0.00416108	0.0222625	0.119021	0.67128	0.849321
BSU_34370	epsA	repression	0.996503	0.000495499	0.00415052	0.256759	0.275956	0.546478
BSU_34360	epsB	repression	0.699581	0.00892314	0.0398738	0.178056	0.365541	0.636179
BSU_34350	epsC	repression	0.331228	0.214935	0.40725	-0.00614045	0.97481	0.991393
BSU_34340	epsD	repression	0.511103	0.0546409	0.157742	0.179212	0.386967	0.651534
BSU_34330	epsE	repression	0.678215	0.0122297	0.0508691	0.273107	0.267264	0.537596
BSU_34320	epsF	repression	0.548235	0.0899643	0.226395	0.0377743	0.885718	0.956447
BSU_34310	epsG	repression	0.206167	0.534556	0.711921	0.163051	0.603988	0.810202
BSU_34300	epsH	repression	0.117554	0.767247	0.875844	0.385792	0.284703	0.555346
BSU_34290	epsI	repression	-0.229058	0.619312	0.778898	0.814329	0.0215797	0.100387
BSU_34280	epsJ	repression	-0.0611033	0.884866	0.944409	0.778211	0.037617	0.152677
BSU_34265	epsK	repression	-0.253157	0.592498	0.758513	0.709127	0.0803761	0.25183
BSU_34250	epsL	repression	0.0515971	0.906948	0.955621	0.651364	0.1039	0.29867
BSU_34240	epsM	repression	0.710967	0.0325078	0.107427	0.83495	0.00759478	0.046861
BSU_34230	epsN	repression	0.646094	0.0807537	0.20869	0.0200543	0.946337	0.982145
BSU_34220	epsO	repression	0.111548	0.668835	0.817025	0.146991	0.493634	0.736511
BSU_09300	glpD	activation	-1.1895	0.00118825	0.00825226	0.332359	0.0849822	0.262215
BSU_09280	glpF	activation	1.53485	0.000591189	0.00476797	-0.207123	0.466392	0.717426
BSU_09290	glpK	activation	-0.521612	0.0911766	0.22802	-0.0837526	0.697032	0.861841
BSU_05820	gmuA	activation	0.784822	0.0698156	0.187758	0.714777	0.136855	0.356355
BSU_05810	gmuB	activation	1.14677	0.0132812	0.0541099	0.457015	0.249669	0.51867
BSU_05830	gmuC	activation	0.550757	0.117838	0.268822	0.841921	0.0670309	0.22456
BSU_05840	gmuD	activation	-0.000531155	0.998875	0.999105	0.684938	0.112974	0.314201
BSU_05860	gmuE	activation	-0.0659244	0.836892	0.916525	-0.317144	0.312429	0.585671
BSU_05870	gmuF	activation	-0.47488	0.299458	0.501632	0.848649	0.00837964	0.0508164
BSU_05880	gmuG	activation	-0.217624	0.443863	0.637511	0.665097	0.0479327	0.178935
BSU_05850	gmuR	activation	0.155443	0.617245	0.776994	-0.201324	0.459358	0.712126
BSU_40060	gntK	activation	0.632346	0.0282801	0.0966961	-0.150163	0.513279	0.749531
BSU_40070	gntP	activation	0.756424	0.0236935	0.0851749	-0.314249	0.115199	0.317825
BSU_40050	gntR	activation	0.497316	0.115586	0.265641	-0.191422	0.440541	0.695061
BSU_40080	gntZ	activation	0.663318	0.0376589	0.120148	-0.351021	0.0466891	0.175939
BSU_02700	lip	repression	0.39875	0.441561	0.635889	0.0508653	0.806843	0.925415
BSU_31240	mcpA	repression	1.2209	0.00309022	0.0176729	-0.470986	0.0101739	0.0591228
BSU_14700	nprE	repression	-0.957368	0.0261288	0.0913559	0.300551	0.0783664	0.247706
BSU_10560	ntdR	repression	-0.507689	0.0460261	0.138686	-0.0100505	0.969961	0.989769
BSU_13980	pbpH	repression	-0.252232	0.433204	0.628827	0.37202	0.0496203	0.182652
BSU_25840	phrE	repression	-0.389876	0.233378	0.429444	0.178132	0.580495	0.797315
BSU_06839	phrH	repression	-0.771491	0.112802	0.261515	0.615393	0.00233145	0.0183857
BSU_18920	phrK	repression	-1.15737	2.14595e-05	0.000300364	-0.173126	0.634951	0.831564
BSU_19800	phy	repression	-1.07856	0.00871008	0.0390995	-0.234431	0.260787	0.531669
BSU_17100	pksC	repression	-0.438794	0.187366	0.373441	-0.484559	0.0486225	0.180458
BSU_17110	pksD	repression	-1.26009	0.00491913	0.0253128	-0.176503	0.374323	0.641245
BSU_17120	pksE	repression	-1.73122	0.00091962	0.00680926	-0.288641	0.121261	0.329115
BSU_17140	pksF	repression	-2.30558	1.31621e-05	0.000199686	0.229952	0.335167	0.607697
BSU_17150	pksG	repression	-2.13685	5.96813e-05	0.00072537	0.298688	0.230968	0.493098
BSU_17160	pksH	repression	-2.23341	2.90932e-05	0.000387226	0.558896	0.0210707	0.0987476
BSU_17170	pksI	repression	-2.17974	6.31883e-05	0.000763716	0.522237	0.0704524	0.231389
BSU_17180	pksJ	repression	-2.99554	3.48311e-07	9.40201e-06	0.777759	0.0141854	0.0747096
BSU_17190	pksL	repression	-3.47919	1.56834e-09	7.91281e-08	0.823883	0.0321707	0.13516
BSU_17200	pksM	repression	-3.20085	9.95101e-10	5.26554e-08	0.760861	0.00754594	0.0466246
BSU_17210	pksN	repression	-3.21882	2.3404e-09	1.1038e-07	0.765997	0.00634328	0.0404361
BSU_17220	pksR	repression	-2.78214	6.35008e-07	1.64988e-05	0.550168	0.0270505	0.118487
BSU_34390	pnbA	repression	-0.930324	0.00121931	0.00843793	-0.1786	0.357473	0.627314
BSU_18340	ppsA	repression	-1.15297	0.00219819	0.0136452	0.141103	0.42718	0.682092
BSU_18330	ppsB	repression	-1.93731	0.000178451	0.00177592	0.507037	0.0702361	0.231389
BSU_18320	ppsC	repression	-2.23833	4.0499e-05	0.000516839	0.579054	0.109997	0.310348
BSU_18310	ppsD	repression	-2.13322	0.000114128	0.00124736	0.615016	0.082472	0.256762
BSU_18300	ppsE	repression	-1.97661	9.44832e-05	0.00105933	0.520798	0.0651653	0.219902
BSU_06180	pspA	repression	0.155458	0.667014	0.816416	0.56017	0.0200825	0.0953274
BSU_36250	ptkA	repression	-0.109854	0.714213	0.843513	-0.670579	0.000849501	0.00788416
BSU_36240	ptpZ	repression	0.0584125	0.878161	0.941348	-0.209509	0.348934	0.62095
BSU_22560	qcrA	repression	-0.774949	0.024259	0.0868481	-0.557335	0.0166472	0.0834205
BSU_22550	qcrB	repression	-1.04311	0.000943784	0.00691736	-0.189366	0.395159	0.65845
BSU_22540	qcrC	repression	-1.23146	7.81331e-06	0.000129397	-0.0782294	0.729405	0.877349
BSU_06830	rapH	repression	-0.748425	0.145071	0.309775	0.545801	0.00741932	0.0459064
BSU_18910	rapK	repression	-1.25617	7.9537e-05	0.000919618	-0.18746	0.593918	0.803269
BSU_35940	rbsA	activation	-1.10272	0.0463895	0.139587	-0.496637	0.138151	0.358034
BSU_35960	rbsB	activation	-0.958649	0.0157109	0.0618039	-0.147883	0.658859	0.843088
BSU_35950	rbsC	activation	-0.531336	0.25889	0.458125	-0.249157	0.528023	0.761057
BSU_35930	rbsD	activation	-0.15401	0.810136	0.900405	-0.0632939	0.929621	0.975948
BSU_35920	rbsK	activation	0.537252	0.22827	0.423093	-0.392077	0.2234	0.485424
BSU_35910	rbsR	activation	0.186678	0.605736	0.770082	-0.302608	0.198671	0.451726
BSU_37780	rocA	repression	-3.02404	2.3372e-10	1.40849e-08	-0.506322	0.0172363	0.0856779
BSU_37770	rocB	repression	-3.22471	3.66622e-12	2.89232e-10	0.643896	0.0198521	0.0946389
BSU_37760	rocC	repression	-2.54788	3.34579e-11	2.30434e-09	0.725201	0.000743448	0.00708839
BSU_37790	rocG	repression	-1.61908	0.00658819	0.031692	-0.596176	0.18006	0.424392
BSU_14240	rok	repression	0.433895	0.180819	0.363734	-0.0741736	0.730742	0.877924
BSU_00990	rpmGB	repression	0.168855	0.525222	0.706209	0.268756	0.145523	0.371276
BSU_15640	rqcH	repression	0.209285	0.384251	0.588	-0.260356	0.11242	0.313585
BSU_01740	rsiW	repression	0.62936	0.0245811	0.0875773	0.362785	0.0332549	0.138661
BSU_37350	sboA	repression	-5.94344	7.07646e-27	3.41164e-24	-1.26143	7.47852e-08	1.50386e-06
BSU_37360	sboX	repression	-6.25379	4.2609e-33	3.69761e-30	-2.62721	3.46802e-19	1.63218e-17
BSU_09990	scoC	activation	-0.280054	0.33995	0.542295	0.129816	0.53069	0.763255
BSU_33750	sdpA	repression	-1.06477	0.00252369	0.0150943	-0.47288	0.225108	0.487989
BSU_33760	sdpB	repression	-1.48415	0.000231237	0.00220513	-0.346055	0.383563	0.649814
BSU_33770	sdpC	repression	-1.7108	0.000142106	0.00148578	0.588822	0.0916606	0.274176
BSU_33780	sdpI	repression	-0.550516	0.111033	0.259575	0.544986	0.151819	0.379677
BSU_33790	sdpR	repression	-0.278969	0.380794	0.584252	0.550923	0.0757879	0.243137
BSU_01000	secE	repression	0.144404	0.619595	0.779027	0.172274	0.308633	0.583009
BSU_15320	sigE	repression	0.379115	0.475418	0.664789	0.269912	0.312686	0.585905
BSU_23450	sigF	repression	-1.22074	0.00319963	0.018159	0.82065	0.00398207	0.0281867
BSU_15330	sigG	repression	1.0557	0.00182829	0.0118194	0.0365454	0.900287	0.964375
BSU_00980	sigH	repression	-0.267634	0.28625	0.489184	0.189633	0.320519	0.592665
BSU_01730	sigW	repression	0.441614	0.103008	0.247274	0.20655	0.327548	0.600528
BSU_24600	sinI	repression	0.355038	0.354215	0.558708	0.346832	0.0815278	0.254358
BSU_24610	sinR	repression	0.253349	0.399784	0.601354	-0.0941156	0.736751	0.88163
BSU_24630	sipW	repression	-0.00588236	0.98887	0.996217	0.22738	0.36896	0.63877
BSU_37800	sivA	repression	0.690109	0.00730606	0.0344202	-0.29753	0.0913319	0.273841
BSU_15960	sivC	repression	1.30289	3.37731e-05	0.00044139	0.126738	0.472927	0.722518
BSU_01910	skfA	repression	0.928877	0.0148583	0.0590287	0.769387	0.000984194	0.008959
BSU_01920	skfB	repression	1.21018	0.01779	0.0683711	0.256409	0.146725	0.372784
BSU_01935	skfC	repression	-0.464924	0.239011	0.435663	-0.00124184	0.994769	0.997628
BSU_01950	skfE	repression	-0.70521	0.0961916	0.23609	-0.101809	0.574465	0.793206
BSU_01960	skfF	repression	-1.0758	0.023172	0.0836843	0.0624659	0.716504	0.87142
BSU_01970	skfG	repression	-0.661677	0.129846	0.28745	0.0455779	0.814868	0.928729
BSU_01980	skfH	repression	-0.819559	0.0190556	0.0717105	0.0533674	0.833596	0.937074
BSU_34380	slrR	repression	0.106422	0.738964	0.860538	-0.20017	0.58844	0.801252
BSU_13640	spo0E	repression	1.03326	0.000382078	0.00336275	0.141498	0.480868	0.727303
BSU_23470	spoIIAA	repression	-0.910086	0.0413758	0.12888	0.827666	3.89207e-05	0.00054489
BSU_23460	spoIIAB	repression	-1.18554	0.00983	0.0428237	0.987881	5.59628e-05	0.000747974
BSU_15310	spoIIGA	repression	0.0891278	0.829103	0.911662	-0.202154	0.39535	0.65852
BSU_00490	spoVG	repression	-0.380878	0.20043	0.391741	0.742871	8.59855e-05	0.00109625
BSU_21480	sunA	repression	-0.148892	0.665452	0.816416	0.389292	0.13353	0.350509
BSU_21470	sunT	repression	-0.708963	0.0421356	0.130497	-1.23483	9.28874e-05	0.00116743
BSU_24640	tapA	repression	0.0773899	0.793551	0.890435	-0.171533	0.575347	0.793682
BSU_24620	tasA	repression	-0.70134	0.0464883	0.139626	0.345556	0.214289	0.473484
BSU_36260	tkmA	repression	-0.105398	0.740301	0.861401	-0.591214	0.0170469	0.0849271
BSU_31250	tlpA	repression	1.70339	6.57862e-06	0.000114178	-0.394862	0.0203397	0.0962382
BSU_36230	ugd	repression	0.39807	0.131853	0.290117	-0.199313	0.264976	0.5365
BSU_18150	xynC	repression	-1.43575	0.00190642	0.0121826	-0.296743	0.0881775	0.268718
BSU_18160	xynD	repression	-1.54981	9.88194e-05	0.00110226	-0.717237	0.000195784	0.00226149
BSU_01510	ybaJ	repression	0.187569	0.512827	0.697487	0.12163	0.613317	0.815299
BSU_02040	ybdN	repression	0.300114	0.253072	0.452257	-0.173337	0.473909	0.722818
BSU_02050	ybdO	repression	1.14391	4.29254e-05	0.000546198	-0.237131	0.170443	0.408493
BSU_31959	ybdZ	repression	-1.41268	4.54198e-05	0.000567944	0.0564884	0.832153	0.937053
BSU_02310	ybfO	repression	-0.11825	0.758814	0.871492	0.803419	0.000443669	0.00458596
BSU_02320	ybfP	repression	0.00116314	0.997756	0.998994	0.498737	0.00666443	0.0419586
BSU_02330	ybfQ	repression	0.379616	0.161025	0.33478	-0.156888	0.349325	0.621147
BSU_02460	ycbC	repression	-0.761279	0.213066	0.40574	0.252154	0.599115	0.805994
BSU_02470	ycbD	repression	0.18585	0.777806	0.880945	-0.0807366	0.883359	0.955931
BSU_02480	ycbE	repression	1.27145	0.000817426	0.00625034	0.192453	0.564216	0.784194
BSU_02490	ycbF	repression	-0.395831	0.576668	0.747711	0.181395	0.791307	0.91665
BSU_02500	ycbG	repression	0.429885	0.141536	0.304625	-0.0733352	0.741805	0.886
BSU_02510	ycbH	repression	0.0973143	0.824472	0.909556	-0.360109	0.300563	0.57438
BSU_02520	ycbJ	repression	0.307942	0.327828	0.529577	-0.314045	0.0893699	0.270798
BSU_02780	ycdA	repression	1.6969	8.29927e-09	3.63743e-07	-0.58167	0.0132138	0.0712901
BSU_03940	ycnI	repression	-1.42018	1.48234e-07	4.79989e-06	-1.28026	3.16564e-10	8.33367e-09
BSU_03950	ycnJ	repression	-1.39454	3.89231e-07	1.04251e-05	-1.42295	3.59284e-09	8.40991e-08
BSU_03960	ycnK	repression	-1.29599	1.44804e-06	3.14153e-05	-1.62247	1.73343e-12	5.63873e-11
BSU_04990	yddJ	repression	-0.20552	0.537158	0.714071	-0.812968	0.0218649	0.100785
BSU_05100	yddT	repression	-0.924818	0.00891253	0.0398675	-0.527581	0.0694527	0.229789
BSU_05200	ydeH	repression	0.104645	0.725921	0.85198	-0.120807	0.592822	0.802621
BSU_05220	ydeJ	repression	-0.292314	0.26244	0.462112	-0.165613	0.413218	0.673055
BSU_06190	ydjG	repression	-0.0297588	0.955898	0.984091	0.803261	0.000451693	0.00465802
BSU_06200	ydjH	repression	0.17469	0.780048	0.881873	0.882991	2.17371e-05	0.000322701
BSU_06210	ydjI	repression	0.372211	0.418684	0.616885	0.501398	0.0175364	0.0866633
BSU_06640	yerI	repression	-0.210512	0.51652	0.699733	-0.183998	0.273738	0.544313
BSU_07750	yflA	repression	-2.72654	4.36729e-05	0.000554085	0.571399	0.18318	0.428146
BSU_07735	yflB	repression	-0.414888	0.119289	0.270515	-0.0786696	0.796592	0.920137
BSU_07720	yflD	repression	-2.23984	0.0226465	0.0822284	0.189459	0.720918	0.874511
BSU_07480	yfmG	repression	-1.60304	0.000212969	0.00204441	1.04333	0.000836406	0.00780645
new_820648_820823	yfmH	repression
BSU_07460	yfmI	repression	-0.143788	0.647042	0.801918	0.082254	0.804991	0.924465
BSU_07450	yfmJ	repression	-0.692259	0.0148038	0.0589106	0.14074	0.406676	0.667261
BSU_09900	yhaP	repression	0.987771	0.00107051	0.00766493	0.159754	0.447068	0.701607
BSU_09890	yhaQ	repression	1.07309	0.000327373	0.00299047	0.0100903	0.964654	0.987877
BSU_11910	yjcM	repression	0.0238149	0.95819	0.984277	-0.456701	0.14891	0.375799
BSU_11990	yjdB	repression	-3.88238	1.22238e-24	4.07992e-22	-2.1826	8.55978e-10	2.18893e-08
BSU_12040	yjdG	repression	0.258385	0.399894	0.601354	-0.542435	0.0855471	0.263368
BSU_14340	yknW	repression	0.301681	0.265228	0.465921	0.83441	0.000357762	0.00380466
BSU_14350	yknX	repression	-0.285786	0.53414	0.711805	0.338192	0.187438	0.434427
BSU_14360	yknY	repression	0.0426808	0.908621	0.956919	0.446427	0.0987486	0.287484
BSU_14370	yknZ	repression	0.169116	0.53659	0.713535	0.646692	0.0128174	0.0695786
BSU_14750	ylaE	repression	-3.7444	3.30195e-20	7.14478e-18	0.172019	0.352202	0.623756
BSU_14940	ylbA	repression	0.102624	0.743035	0.863182	0.38691	0.0256945	0.114885
BSU_17250	ymaE	repression	-0.2491	0.499652	0.686507	0.558547	0.00269812	0.0205801
BSU_17240	ymzB	repression	-0.625678	0.0913493	0.228189	0.187268	0.416279	0.675328
BSU_17690	yncM	repression	-1.27525	7.07576e-06	0.000120399	0.0960809	0.54679	0.772531
BSU_17920	ynzD	repression	0.472448	0.157318	0.328807	0.258702	0.138206	0.358034
BSU_18780	yoaW	repression	-0.232599	0.457019	0.649952	-0.350309	0.322397	0.593789
BSU_19030	yobO	repression	-1.15022	0.00117257	0.00819031	0.343874	0.0900037	0.271793
BSU_19170	yocD	repression	0.614429	0.0208469	0.0769174	-0.212469	0.294335	0.567093
BSU_19210	yocH	repression	1.38382	3.65655e-06	6.93586e-05	-1.2624	2.37894e-07	4.41007e-06
BSU_21580	yokI	repression	-1.04714	0.00154379	0.0103532	0.32764	0.183201	0.428146
BSU_21570	yokJ	repression	-0.872135	0.00188762	0.0120802	0.177429	0.452198	0.70615
BSU_21560	yokK	repression	-0.887517	0.00132801	0.00904942	0.179563	0.424102	0.679728
BSU_21550	yokL	repression	-0.829281	0.0018472	0.0118741	-0.1099	0.673436	0.849789
BSU_21540	yolA	repression	0.896182	0.00194041	0.0123091	-0.326542	0.15858	0.389411
BSU_21530	yolB	repression	0.631347	0.0535909	0.155331	-0.379123	0.148611	0.37526
BSU_21520	yolC	repression	-1.43572	7.58566e-07	1.92481e-05	-0.0159832	0.960566	0.986751
BSU_21450	yolJ	repression	-1.32132	0.00229739	0.0140598	-1.17215	0.0019785	0.0159433
BSU_21340	yomJ	repression	0.534478	0.0860379	0.219126	-0.45803	0.0398101	0.158982
BSU_20580	yoqM	repression	-4.07447	4.17042e-42	1.80954e-38	-2.04868	7.64497e-15	2.94099e-13
BSU_20420	yorD	repression	0.103026	0.727702	0.852662	-0.136244	0.668374	0.848034
BSU_22820	yphE	repression	0.126308	0.699123	0.836596	0.1988	0.404131	0.664638
BSU_22810	yphF	repression	-0.0351081	0.897849	0.952493	0.0213298	0.922113	0.974098
BSU_26230	yqaP	repression	-0.271021	0.357636	0.562239	-0.0596137	0.797435	0.92087
BSU_25870	yqcF	repression	-0.0186984	0.939871	0.974676	-0.194464	0.370586	0.638922
BSU_25860	yqcG	repression	0.165502	0.484659	0.673819	-0.155135	0.510748	0.746771
BSU_25890	yqxI	repression	-1.16088	6.70619e-05	0.000795032	-1.18007	2.23186e-07	4.16613e-06
BSU_25880	yqxJ	repression	-1.71529	5.52016e-09	2.52126e-07	-1.22696	0.000179453	0.00209472
BSU_24650	yqzG	repression	0.383059	0.371072	0.575029	-0.0796824	0.808983	0.925837
BSU_26820	yrpD	repression	-0.498998	0.0851004	0.217334	0.156674	0.387033	0.651534
BSU_27190	yrzI	repression	3.98483	2.591e-23	7.49489e-21	-0.173738	0.534212	0.765831
BSU_28890	yscB	repression	1.28864	5.47032e-05	0.000668612	-0.241829	0.231056	0.493098
BSU_32540	yurI	repression	-0.932063	0.00763417	0.0355797	1.1648	5.12682e-10	1.33418e-08
BSU_34850	yvcA	repression	1.62431	9.05877e-08	3.09496e-06	-0.5097	0.100438	0.291368
BSU_34840	yvcB	repression	1.42538	2.66219e-08	1.01327e-06	-0.409365	0.151253	0.379547
BSU_33410	yvgO	repression	-3.38108	1.53323e-08	6.21744e-07	0.528321	0.0150242	0.0778303
BSU_35070	yvmC	repression	0.27137	0.524641	0.705647	-0.824473	0.000122646	0.00149472
BSU_35050	yvnA	repression	-0.0267209	0.916468	0.960954	-0.193281	0.465396	0.716892
BSU_33140	yvqJ	repression	-1.30691	0.00323585	0.0183294	0.256025	0.144693	0.370718
BSU_33260	yvrN	repression	-0.12387	0.68117	0.823745	0.16577	0.348708	0.62095
BSU_33270	yvrO	repression	-0.25405	0.423199	0.620149	0.212085	0.341992	0.61428
BSU_33280	yvrP	repression	-0.263505	0.433614	0.628827	0.0926989	0.704302	0.864837
BSU_34830	yvzA	repression	1.4901	3.04463e-07	8.523e-06	-0.549234	0.0905884	0.272628
BSU_38350	ywbE	repression	-0.0063941	0.98428	0.993803	-0.392152	0.0484342	0.180213
BSU_38340	ywbF	repression	0.266377	0.421659	0.619357	-0.21656	0.374605	0.641352
BSU_38130	ywcE	repression	-0.0124911	0.976858	0.992644	0.987544	7.89808e-08	1.58105e-06
BSU_36460	ywoF	repression	-0.031224	0.933537	0.970905	2.79287	6.8068e-36	7.16983e-34
BSU_40040	yxaA	repression	-0.665222	0.0328324	0.108252	-0.128563	0.62591	0.824851
BSU_40030	yxaB	repression	-1.1336	0.000451105	0.00383793	-0.546617	0.025964	0.115326
BSU_39950	yxaJ	repression	0.646314	0.0671603	0.182587	-0.352815	0.158118	0.389354
BSU_39940	yxaL	repression	-0.802045	0.00390887	0.0211215	-1.596	1.26387e-17	5.4285e-16
BSU_39930	yxaM	repression	-1.76663	0.000138113	0.00145808	2.30018	4.06197e-22	2.24627e-20
BSU_39900	yxbA	repression	-1.40104	0.0260192	0.0911934	2.60156	7.19263e-36	7.40004e-34
BSU_39890	yxbB	repression	-1.13215	0.0699672	0.18798	2.7031	1.13471e-54	1.93075e-52
BSU_39880	yxbC	repression	-1.77619	3.41241e-06	6.55153e-05	2.52935	3.52787e-52	5.78049e-50
BSU_39870	yxbD	repression	-0.0855423	0.763016	0.874004	1.10012	9.43231e-05	0.00117877
BSU_39590	yxeD	repression	0.180654	0.760972	0.873046	-0.596159	0.0951817	0.282228
BSU_39910	yxnB	repression	-1.38443	0.0255891	0.0900494	2.71951	2.09035e-33	2.01037e-31
BSU_38790	yxzE	repression	0.164968	0.679156	0.822914	0.365458	0.192989	0.443294
BSU_40180	yydF	repression	-0.977286	0.0018382	0.0118513	1.26086	3.31257e-05	0.000474265
BSU_40170	yydG	repression	-0.124823	0.752421	0.867593	0.409695	0.198804	0.451726
BSU_40160	yydH	repression	-0.648761	0.0698413	0.187758	0.112566	0.880816	0.955081
BSU_40150	yydI	repression	-0.440488	0.233002	0.428951	0.112998	0.747677	0.890369
BSU_40140	yydJ	repression	-0.501604	0.215612	0.408177	0.0548867	0.858088	0.947387

## Sheet: AhrC
			6 h			24 h
locus tag	gene_Bsub	mode	log2FoldChange	pvalue	padj	log2FoldChange	pvalue	padj
BSU_11210	argB	repression	-2.15844	0.00353569	0.0195599	-0.997893	0.000309029	0.00337566
BSU_11190	argC	repression	-1.71526	0.0115865	0.0489522	-1.61861	2.02349e-14	7.6512e-13
BSU_11220	argD	repression	-2.66225	0.0182302	0.0695088	-0.659843	0.0260991	0.115694
BSU_11250	argF	repression	-1.75842	0.0044158	0.0233745	-0.926115	6.58064e-05	0.000863879
BSU_29450	argG	repression	-2.55121	4.4325e-05	0.000560717	-1.59747	1.8066e-12	5.83387e-11
BSU_29440	argH	repression	-2.18612	0.000249968	0.00234764	-1.29367	1.5604e-09	3.77225e-08
BSU_11200	argJ	repression	-2.30777	0.000828036	0.00629221	-1.33181	9.66014e-10	2.44208e-08
BSU_11230	carA	repression	-3.09044	0.00834233	0.038004	-0.807061	0.00896259	0.0536
BSU_11240	carB	repression	-3.70309	0.00256195	0.0152487	-0.864663	0.00543191	0.035496
BSU_37780	rocA	activation	-3.02404	2.3372e-10	1.40849e-08	-0.506322	0.0172363	0.0856779
BSU_37770	rocB	activation	-3.22471	3.66622e-12	2.89232e-10	0.643896	0.0198521	0.0946389
BSU_37760	rocC	activation	-2.54788	3.34579e-11	2.30434e-09	0.725201	0.000743448	0.00708839
BSU_40340	rocD	activation	-2.51742	1.18559e-12	1.02419e-10	-0.0194783	0.932958	0.977827
BSU_40330	rocE	activation	-1.85869	2.50357e-07	7.38978e-06	-0.279707	0.197171	0.450096
BSU_40320	rocF	activation	-1.44078	9.3741e-05	0.00105849	-0.166205	0.358972	0.629191
BSU_37790	rocG	activation	-1.61908	0.00658819	0.031692	-0.596176	0.18006	0.424392

## Sheet: BirA
			6 h			24 h
locus tag	gene_Bsub	mode	log2FoldChange	pvalue	padj	log2FoldChange	pvalue	padj
BSU_30230	bioA	repression	-1.04503	0.0212066	0.0779793	3.1114	1.04001e-38	1.15025e-36
BSU_30200	bioB	repression	-1.39463	0.00411853	0.0220621	3.66959	2.79628e-27	1.96361e-25
BSU_30210	bioD	repression	-1.22976	0.0458352	0.138399	3.30515	2.35263e-19	1.14374e-17
BSU_30220	bioF	repression	-0.218976	0.559319	0.734307	2.65186	4.38455e-24	2.65716e-22
BSU_30190	bioI	repression	-0.00963785	0.98486	0.993803	2.50941	4.51523e-12	1.39688e-10
BSU_30240	bioW	repression	-1.9932	0.000571844	0.00465522	3.93998	1.14236e-62	2.40656e-60
BSU_10340	yhfR	repression	-0.470057	0.148363	0.314958	-0.0745593	0.69794	0.862282
BSU_10350	yhfS	repression	-0.0584168	0.856188	0.928724	0.562455	0.0894258	0.270798
BSU_10360	yhfT	repression	0.0320457	0.928196	0.968135	1.19586	1.57592e-07	2.96676e-06
BSU_10370	yhfU	repression	0.545248	0.282081	0.483583	2.50344	7.58987e-09	1.69584e-07
BSU_30180	ytbQ	repression	-0.225914	0.582495	0.751098	0.658536	0.0134937	0.0722578
BSU_32030	yuiG	repression	0.392711	0.227456	0.422308	2.3739	1.1489e-20	5.97969e-19

## Sheet: BmrB
			6 h			24 h
locus tag	gene_Bsub	mode	log2FoldChange	pvalue	padj	log2FoldChange	pvalue	padj
BSU_09700	bmrB	attenuation	0.189272	0.66203	0.814907	0.825518	0.0156234	0.0800813
BSU_09710	bmrC	attenuation	2.63579	4.59557e-13	4.24259e-11	-0.172017	0.514729	0.750301
BSU_09720	bmrD	attenuation	2.25743	2.04551e-09	1.00858e-07	-0.733212	0.0018261	0.0148778

## Sheet: CcpN
			6 h			24 h
locus tag	gene_Bsub	mode	log2FoldChange	pvalue	padj	log2FoldChange	pvalue	padj
BSU_21810	dfrA	activation	0.32901	0.229991	0.425376	-0.0801181	0.628749	0.827361
BSU_29020	gapB	repression	1.31845	1.09802e-06	2.54775e-05	-2.08673	7.20263e-13	2.4324e-11
BSU_30560	pckA	repression	1.59287	1.72859e-07	5.47471e-06	-2.04724	6.51165e-17	2.71769e-15
BSU_29010	speD	repression	1.29305	0.00214578	0.0134545	-1.30222	3.18352e-10	8.33367e-09
BSU_14629	sr1	repression	0.948815	0.0313256	0.104234	-0.677921	0.0434628	0.168371
BSU_21820	thyB	activation	0.378721	0.236323	0.43266	0.0532706	0.794142	0.918746

## Sheet: CitR
			6 h			24 h
locus tag	gene_Bsub	mode	log2FoldChange	pvalue	padj	log2FoldChange	pvalue	padj
BSU_09440	citA	repression	-1.85147	1.42215e-08	5.82141e-07	0.476778	0.0311196	0.131871
BSU_09450	yhdF	repression	-2.08988	3.80233e-10	2.19977e-08	0.0784037	0.759916	0.899286

## Sheet: ChrS
			6 h			24 h
locus tag	gene_Bsub	mode	log2FoldChange	pvalue	padj	log2FoldChange	pvalue	padj
BSU_36110	chrS	repression	0.217918	0.495272	0.682868	0.789941	4.93641e-05	0.000674033
BSU_36130	ywrA	repression	0.588279	0.0938152	0.232298	1.01452	0.00356655	0.0258239
BSU_36120	ywrB	repression	0.396082	0.220061	0.413352	0.871854	0.00118644	0.0104558

## Sheet: CodY
			6 h			24 h
locus tag	gene	mode	log2FoldChange	pvalue	padj	log2FoldChange	pvalue	padj
BSU_29470	ackA	activation	1.49174	9.91715e-08	3.31004e-06	-0.635151	0.0046104	0.0313309
BSU_17130	acpK	activation	-2.47598	8.69079e-06	0.000141233	0.14775	0.521916	0.756291
BSU_29680	acsA	repression	-2.2861	3.12629e-07	8.69549e-06	0.574248	0.0159712	0.0808427
BSU_03010	amhX	repression	-2.19644	1.34682e-06	2.99703e-05	1.6733	1.35287e-12	4.43341e-11
BSU_02690	ansZ	repression	1.17812	0.00110727	0.00783759	4.5802	1.79686e-94	4.67605e-92
BSU_11381	appA/1	repression	-1.75243	0.145551	0.310407	2.00017	2.14592e-25	1.41695e-23
BSU_11382	appA/2	repression	-1.9055	0.0969837	0.237367	1.91795	1.00223e-29	8.52663e-28
BSU_11390	appB	repression	-1.06719	0.0979661	0.239075	1.60039	3.18462e-21	1.71814e-19
BSU_11400	appC	repression	-1.32474	0.201814	0.393737	1.50797	4.27578e-18	1.91071e-16
BSU_11360	appD	repression	-1.44026	0.00911786	0.0404937	1.51898	1.63606e-13	5.87208e-12
BSU_11370	appF	repression	-1.25819	0.0647372	0.178459	1.70363	1.27949e-15	5.054e-14
BSU_10300	aprE	repression	-3.18961	0.00768219	0.0357344	2.52872	2.03927e-46	2.91023e-44
BSU_11210	argB	repression	-2.15844	0.00353569	0.0195599	-0.997893	0.000309029	0.00337566
BSU_11190	argC	repression	-1.71526	0.0115865	0.0489522	-1.61861	2.02349e-14	7.6512e-13
BSU_11220	argD	repression	-2.66225	0.0182302	0.0695088	-0.659843	0.0260991	0.115694
BSU_11250	argF	repression	-1.75842	0.0044158	0.0233745	-0.926115	6.58064e-05	0.000863879
BSU_11200	argJ	repression	-2.30777	0.000828036	0.00629221	-1.33181	9.66014e-10	2.44208e-08
BSU_39920	asnH	repression	-1.16024	0.00214324	0.0134545	2.54187	2.06828e-40	2.40792e-38
BSU_37740	bacA	repression	-2.63314	1.90541e-07	5.94788e-06	0.808239	8.13758e-05	0.00104048
BSU_37730	bacB	repression	-2.47255	1.08685e-07	3.59989e-06	1.08231	1.25009e-09	3.12451e-08
BSU_37720	bacC	repression	-2.42224	9.10194e-07	2.23126e-05	1.08498	7.09104e-09	1.60876e-07
BSU_37710	bacD	repression	-2.7346	3.43828e-08	1.2643e-06	1.15041	6.41302e-08	1.29549e-06
BSU_37700	bacE	repression	-2.72798	1.6077e-07	5.12929e-06	1.02719	2.02426e-06	3.47106e-05
BSU_37690	bacF	repression	-2.56843	6.50815e-08	2.29584e-06	0.940157	1.34655e-05	0.000205419
BSU_37680	bacG	repression	-0.834221	0.00531773	0.0268194	0.294113	0.198592	0.451726
BSU_09460	bcaP	repression	-0.925904	0.0113141	0.0480353	2.62894	3.9932e-45	5.52059e-43
BSU_24080	bcd	repression	0.858035	0.0181099	0.0692325	0.334176	0.279983	0.551735
BSU_24050	bkdAA	repression	0.848684	0.0130476	0.0533586	0.426429	0.138563	0.358691
BSU_24040	bkdAB	repression	1.09803	0.000104702	0.00115894	0.26996	0.280229	0.551974
BSU_24030	bkdB	repression	1.27723	1.02099e-06	2.4341e-05	0.286471	0.262174	0.533023
BSU_24100	bkdR	repression	1.26951	4.11775e-07	1.09613e-05	-0.47368	0.00978136	0.0576201
BSU_29600	braB	repression	2.07572	1.19772e-09	6.18679e-08	-0.752513	3.48308e-05	0.000495471
BSU_24070	buk	repression	0.469175	0.189077	0.375472	0.456437	0.0760503	0.243273
BSU_11230	carA	repression	-3.09044	0.00834233	0.038004	-0.807061	0.00896259	0.0536
BSU_11240	carB	repression	-3.70309	0.00256195	0.0152487	-0.864663	0.00543191	0.035496
BSU_16430	cheA	repression	-0.624752	0.23131	0.426905	0.161514	0.547093	0.772531
BSU_16420	cheB	repression	-0.517407	0.24467	0.441977	0.137027	0.650237	0.838675
BSU_16450	cheC	repression	-0.254676	0.54974	0.725683	-0.10778	0.623367	0.823103
BSU_16460	cheD	repression	-0.285283	0.580487	0.750254	-0.205425	0.328103	0.60091
BSU_16440	cheW	repression	-0.375212	0.442421	0.636493	-0.0720964	0.750169	0.892287
BSU_16330	cheY	repression	0.0890208	0.837623	0.916863	-0.154511	0.455753	0.7087
BSU_18000	citB	repression	-0.628299	0.253735	0.452882	0.0943163	0.677177	0.850847
BSU_16150	clpQ	repression	-0.0209244	0.97263	0.990837	0.325558	0.188477	0.435711
BSU_16160	clpY	repression	-0.234307	0.610817	0.773858	0.142556	0.462053	0.714696
BSU_16140	codV	repression	-0.242883	0.416313	0.615325	-0.0338862	0.883163	0.955931
BSU_16170	codY	repression	-0.0646176	0.792687	0.89029	0.0744607	0.683036	0.854809
BSU_10420	comK	repression	-0.569687	0.194193	0.382619	0.536488	0.210735	0.468254
BSU_03500	comS	repression
BSU_12920	dppA	repression	-0.9954	0.0407196	0.12711	2.7068	1.05505e-39	1.1968e-37
BSU_12930	dppB	repression	-2.31071	2.89164e-07	8.20054e-06	2.77109	7.21334e-31	6.25722e-29
BSU_12940	dppC	repression	-3.32915	1.21626e-10	7.64836e-09	2.71722	1.19471e-24	7.55054e-23
BSU_12950	dppD	repression	-3.50831	8.50805e-08	2.94862e-06	2.5387	1.30505e-18	5.95208e-17
BSU_12960	dppE	repression	-2.69282	1.27201e-08	5.25645e-07	2.21824	1.74933e-29	1.4602e-27
BSU_16180	flgB	repression	-0.46769	0.221843	0.416126	-0.406902	0.101185	0.292768
BSU_16190	flgC	repression	-0.513826	0.187866	0.373923	-0.263859	0.246193	0.513754
BSU_16280	flgD	repression	-0.656832	0.251285	0.44999	-0.200844	0.278454	0.549456
BSU_16290	flgE	repression	-0.147703	0.75546	0.869347	-0.279153	0.0934872	0.278136
BSU_16390	flhA	repression	-0.452012	0.364547	0.568049	0.0476257	0.851358	0.944909
BSU_16380	flhB	repression	-0.894279	0.0888144	0.224572	0.120891	0.633466	0.830356
BSU_16400	flhF	repression	-0.791618	0.110495	0.259048	0.0541336	0.842865	0.940437
BSU_16410	flhG	repression	-0.693907	0.13503	0.294864	-0.0226136	0.935613	0.97806
BSU_16200	fliE	repression	-0.780064	0.0517962	0.151751	-0.444748	0.066113	0.222421
BSU_16210	fliF	repression	-1.00078	0.0406471	0.12711	-0.142003	0.476981	0.725026
BSU_16220	fliG	repression	-1.28595	0.0246027	0.0875773	-0.21155	0.307219	0.581822
BSU_16230	fliH	repression	-1.32722	0.0151424	0.0598932	-0.152613	0.370354	0.63877
BSU_16240	fliI	repression	-0.95209	0.0612749	0.17142	-0.202872	0.326777	0.599611
BSU_16250	fliJ	repression	-1.4316	0.00363578	0.0200708	-0.493957	0.0614621	0.211437
BSU_16270	fliK	repression	-0.846202	0.132218	0.290383	-0.0958623	0.562982	0.782972
BSU_16300	fliL	repression	-0.83819	0.149526	0.316737	0.084752	0.68927	0.858724
BSU_16310	fliM	repression	-0.655216	0.277234	0.478541	0.160617	0.413041	0.673055
BSU_16350	fliP	repression	-1.22788	0.0181489	0.0693206	-0.0458747	0.8695	0.950734
BSU_16360	fliQ	repression	-1.01387	0.0509498	0.149676	-0.0557152	0.836014	0.938212
BSU_16370	fliR	repression	-1.05916	0.0405957	0.127089	0.173724	0.540007	0.768791
BSU_16320	fliY	repression	-0.184247	0.746226	0.86444	0.127218	0.605866	0.811373
BSU_16340	fliZ	repression	-0.499148	0.259693	0.459173	-0.260101	0.422281	0.678594
BSU_32610	frlB	repression	0.0894588	0.749192	0.865268	5.29225	1.39084e-157	6.1531e-155
BSU_32570	frlD	repression	0.856615	0.00994625	0.0432866	0.967644	0.000717869	0.00687414
BSU_32580	frlM	repression	-0.550511	0.460526	0.652588	4.84036	1.52009e-36	1.64021e-34
BSU_32590	frlN	repression	-0.326171	0.594621	0.759412	4.93117	2.36623e-55	4.18728e-53
BSU_32600	frlO	repression	-0.0128909	0.979819	0.992775	5.13893	7.84662e-125	2.47953e-122
BSU_06310	gabP	repression	-1.2672	0.00681473	0.0325651	2.33162	1.23215e-24	7.67753e-23
BSU_00090	guaB	activation	0.41031	0.253887	0.452967	-0.518399	0.0448383	0.171744
BSU_32130	guaC	activation	4.27987	2.76263e-11	1.93339e-09	-1.06317	4.77877e-07	8.52471e-06
BSU_35360	hag	repression	0.630416	0.0330075	0.108708	-0.340439	0.0328721	0.137207
BSU_32260	hom	repression	-0.835739	0.0174272	0.0672149	0.796697	0.000777005	0.00736075
BSU_39380	hutG	repression	-0.0330566	0.917275	0.961366	1.5387	3.41325e-08	7.15649e-07
BSU_39350	hutH	repression	-1.12307	0.132159	0.290383	2.44754	8.32733e-09	1.82643e-07
BSU_39370	hutI	repression	0.306703	0.394539	0.596898	1.7733	3.30251e-11	9.18887e-10
BSU_39390	hutM	repression	-0.484639	0.12554	0.281655	1.27571	8.89147e-05	0.00112388
BSU_39340	hutP	repression	-0.613653	0.0896704	0.226209	0.394682	0.165055	0.399455
BSU_39360	hutU	repression	0.791523	0.0793245	0.205732	1.49573	0.00025504	0.00284923
BSU_21770	ilvA	repression	-0.632814	0.129063	0.286355	0.714664	0.000282704	0.00311891
BSU_28310	ilvB	repression	-1.92704	4.85836e-10	2.77374e-08	-0.0417236	0.848388	0.943506
BSU_28290	ilvC	repression	-2.23175	6.80034e-06	0.00011709	0.381364	0.0876927	0.267738
BSU_21870	ilvD	repression	-0.692532	0.0960471	0.23609	0.480296	0.0178659	0.0878705
BSU_28300	ilvH	repression	-2.39495	1.3469e-06	2.99703e-05	0.174921	0.509754	0.746493
BSU_13190	ispA	repression	-1.21961	9.1123e-05	0.00103233	1.81435	1.83968e-20	9.35487e-19
BSU_31460	kapB	repression	-0.226662	0.495732	0.683285	0.222503	0.226075	0.488171
BSU_31450	kinB	repression	0.0571755	0.828089	0.91122	1.19848	1.25525e-07	2.404e-06
BSU_28280	leuA	repression	-1.1751	0.000296543	0.00274118	0.428745	0.022145	0.101628
BSU_28270	leuB	repression	-2.09657	5.37081e-06	9.47314e-05	0.454333	0.190477	0.439348
BSU_28260	leuC	repression	-2.15551	0.000296924	0.00274118	0.0973466	0.694123	0.860658
BSU_28250	leuD	repression	-2.19717	4.90141e-06	8.82458e-05	0.149706	0.5401	0.768791
BSU_24060	lpdV	repression	0.772635	0.014757	0.0588517	0.487107	0.113897	0.315714
BSU_32750	metN	activation	0.957495	0.000797375	0.00614531	-0.491303	0.0343464	0.142274
BSU_32740	metP	activation	0.768867	0.00183052	0.0118194	-0.616944	0.00556123	0.0361276
BSU_32730	metQ	activation	0.239267	0.402048	0.60342	-0.774051	0.000787029	0.00742391
BSU_02240	mpr	repression	-0.962385	0.00866575	0.039026	0.61936	0.00547777	0.0357061
BSU_14700	nprE	repression	-0.957368	0.0261288	0.0913559	0.300551	0.0783664	0.247706
BSU_31540	nupN	repression	-1.33123	0.022075	0.0808299	1.82319	2.82835e-20	1.42189e-18
BSU_31550	nupO	repression	-0.927178	0.0385822	0.122464	2.44453	2.06723e-34	2.03232e-32
BSU_31560	nupP	repression	-0.92586	0.0111161	0.0474504	2.40218	1.07249e-24	6.87638e-23
BSU_31570	nupQ	repression	-0.494847	0.137609	0.298543	1.80695	1.00655e-11	2.98858e-10
BSU_11430	oppA	repression	0.34855	0.396164	0.598105	1.23743	1.27631e-09	3.17212e-08
BSU_11440	oppB	repression	0.531667	0.216396	0.409125	1.45227	1.16466e-09	2.92754e-08
BSU_11450	oppC	repression	0.233565	0.639285	0.795713	1.45913	3.4762e-08	7.25411e-07
BSU_11460	oppD	repression	0.223684	0.608098	0.771979	0.952874	9.90934e-06	0.000154362
BSU_11470	oppF	repression	0.524344	0.150166	0.31753	1.12723	1.91261e-08	4.10747e-07
BSU_12440	phrA	repression	-1.79632	1.44263e-05	0.000215575	1.22268	4.75665e-13	1.63127e-11
BSU_03780	phrC	repression	-0.250258	0.429342	0.62556	0.292875	0.232404	0.49547
BSU_25840	phrE	repression	-0.389876	0.233378	0.429444	0.178132	0.580495	0.797315
BSU_17100	pksC	activation	-0.438794	0.187366	0.373441	-0.484559	0.0486225	0.180458
BSU_17110	pksD	activation	-1.26009	0.00491913	0.0253128	-0.176503	0.374323	0.641245
BSU_17120	pksE	activation	-1.73122	0.00091962	0.00680926	-0.288641	0.121261	0.329115
BSU_17140	pksF	activation	-2.30558	1.31621e-05	0.000199686	0.229952	0.335167	0.607697
BSU_17150	pksG	activation	-2.13685	5.96813e-05	0.00072537	0.298688	0.230968	0.493098
BSU_17160	pksH	activation	-2.23341	2.90932e-05	0.000387226	0.558896	0.0210707	0.0987476
BSU_17170	pksI	activation	-2.17974	6.31883e-05	0.000763716	0.522237	0.0704524	0.231389
BSU_17180	pksJ	activation	-2.99554	3.48311e-07	9.40201e-06	0.777759	0.0141854	0.0747096
BSU_17190	pksL	activation	-3.47919	1.56834e-09	7.91281e-08	0.823883	0.0321707	0.13516
BSU_17200	pksM	activation	-3.20085	9.95101e-10	5.26554e-08	0.760861	0.00754594	0.0466246
BSU_17210	pksN	activation	-3.21882	2.3404e-09	1.1038e-07	0.765997	0.00634328	0.0404361
BSU_17220	pksR	activation	-2.78214	6.35008e-07	1.64988e-05	0.550168	0.0270505	0.118487
BSU_24090	ptb	repression	0.23326	0.420565	0.618587	0.957796	0.00111886	0.0099594
BSU_03200	putB	repression	-2.79849	0.0250798	0.0889215	0.224088	0.232997	0.496044
BSU_03210	putC	repression	-1.20562	0.00126874	0.00872437	0.306424	0.0784712	0.247706
BSU_03220	putP	repression	-0.329875	0.346926	0.550388	0.571679	0.00141287	0.0120667
BSU_12430	rapA	repression	-0.722226	0.0432143	0.132795	1.4719	3.92163e-14	1.45792e-12
BSU_03770	rapC	repression	-0.106581	0.705784	0.839812	-0.212704	0.263313	0.534112
BSU_25830	rapE	repression	-0.531823	0.0406981	0.12711	1.27117	5.29388e-11	1.44569e-09
BSU_37780	rocA	repression	-3.02404	2.3372e-10	1.40849e-08	-0.506322	0.0172363	0.0856779
BSU_37770	rocB	repression	-3.22471	3.66622e-12	2.89232e-10	0.643896	0.0198521	0.0946389
BSU_37760	rocC	repression	-2.54788	3.34579e-11	2.30434e-09	0.725201	0.000743448	0.00708839
BSU_40340	rocD	repression	-2.51742	1.18559e-12	1.02419e-10	-0.0194783	0.932958	0.977827
BSU_40330	rocE	repression	-1.85869	2.50357e-07	7.38978e-06	-0.279707	0.197171	0.450096
BSU_40320	rocF	repression	-1.44078	9.3741e-05	0.00105849	-0.166205	0.358972	0.629191
BSU_09990	scoC	negative regulation	-0.280054	0.33995	0.542295	0.129816	0.53069	0.763255
BSU_16470	sigD	repression	-0.524911	0.359534	0.563954	-0.111831	0.5371	0.766943
BSU_03480	srfAA	repression	1.26153	0.00294393	0.0170241	0.517894	0.0538313	0.19346
BSU_03490	srfAB	repression	1.28136	0.00345321	0.0192837	0.955141	0.00322886	0.0239672
BSU_03510	srfAC	repression	1.41207	2.48268e-05	0.000339822	0.740335	0.011848	0.0660147
BSU_03520	srfAD	repression	1.75199	1.18701e-08	5.00042e-07	0.81822	0.00178681	0.0146115
BSU_16480	swrB	repression	-0.267214	0.599192	0.763068	-0.337398	0.0782905	0.247706
BSU_16299	swrD	repression	-0.8934	0.134409	0.293804	0.26392	0.205209	0.462008
BSU_32240	thrB	repression	-0.839579	0.0111693	0.0475599	0.300832	0.202233	0.457169
BSU_32250	thrC	repression	-0.979112	0.00928197	0.0410964	0.526019	0.0533731	0.192439
BSU_03790	thrD	repression	-0.613504	0.109022	0.257033	0.842926	0.00290646	0.0219423
BSU_16130	trmFO	repression	0.704013	0.0925632	0.229809	-0.085271	0.667756	0.848034
BSU_29670	tyrS	repression	-0.260986	0.290653	0.493464	-0.347999	0.0497023	0.182779
BSU_36660	ureA	repression	-3.88755	3.3983e-08	1.26028e-06	3.91079	1.50667e-55	2.77729e-53
BSU_36650	ureB	repression	-2.81192	8.71146e-07	2.15994e-05	3.74348	1.2565e-60	2.52671e-58
BSU_36640	ureC	repression	-2.34166	8.02677e-06	0.000132427	3.87935	3.03033e-49	4.78792e-47
BSU_38090	vpr	repression	-1.80192	0.000881726	0.00660762	1.91117	2.09076e-21	1.14192e-19
BSU_02250	ybfJ	repression	-1.14422	0.000506231	0.00421437	0.397414	0.0368868	0.150571
BSU_02390	ybgE	repression	-0.111246	0.764193	0.87466	1.77436	1.64588e-13	5.87208e-12
BSU_03020	ycgA	repression	-0.698237	0.0109609	0.0469492	0.514916	0.00238421	0.0187349
BSU_10450	yhjB	repression	-0.619055	0.0458688	0.138404	1.01863	2.98854e-05	0.000433486
BSU_10460	yhjC	repression	-1.43268	0.000100197	0.00111476	1.2449	3.79097e-09	8.82698e-08
BSU_12970	ykfA	repression	-2.66224	2.63477e-05	0.000357258	2.87614	3.48009e-16	1.38702e-14
BSU_12980	ykfB	repression	-1.91869	6.66206e-05	0.00079414	2.60166	1.86073e-22	1.05537e-20
BSU_12990	ykfC	repression	-2.27165	8.83045e-07	2.17701e-05	2.26185	9.28336e-19	4.27808e-17
BSU_13000	ykfD	repression	-2.04412	1.63553e-10	1.0138e-08	2.11381	7.20184e-24	4.30553e-22
BSU_15340	ylmA	repression	-1.27622	0.00037817	0.00335022	0.768335	0.00342305	0.0251973
BSU_16260	ylxF	repression	-1.0769	0.0342441	0.111453	-0.140866	0.477194	0.725026
BSU_18010	yneN	repression	-0.672467	0.126627	0.28339	0.110764	0.592389	0.802621
BSU_21760	ypmP	repression	-0.470333	0.0984236	0.239652	-0.0711908	0.70165	0.86417
BSU_29679	ytzK	repression
BSU_32090	yuiA	repression	-1.49509	0.00262942	0.0154903	1.42666	8.03036e-12	2.41243e-10
BSU_32080	yuiB	repression	-1.84271	6.04786e-12	4.68601e-10	0.00419981	0.987468	0.996669
BSU_32070	yuiC	repression	-0.260015	0.405819	0.606981	0.46271	0.0328699	0.137207
BSU_32550	yurJ	repression	0.21003	0.435324	0.629754	1.39304	3.28326e-13	1.14371e-11
BSU_38550	ywaA	repression	-0.370288	0.343335	0.546691	-0.596786	0.0146985	0.0765915
BSU_39930	yxaM	repression	-1.76663	0.000138113	0.00145808	2.30018	4.06197e-22	2.24627e-20
BSU_39900	yxbA	repression	-1.40104	0.0260192	0.0911934	2.60156	7.19263e-36	7.40004e-34
BSU_39890	yxbB	repression	-1.13215	0.0699672	0.18798	2.7031	1.13471e-54	1.93075e-52
BSU_39880	yxbC	repression	-1.77619	3.41241e-06	6.55153e-05	2.52935	3.52787e-52	5.78049e-50
BSU_39870	yxbD	repression	-0.0855423	0.763016	0.874004	1.10012	9.43231e-05	0.00117877
BSU_39910	yxnB	repression	-1.38443	0.0255891	0.0900494	2.71951	2.09035e-33	2.01037e-31

## Sheet: ComA
			6 h			24 h
locus tag	gene_Bsub	mode	log2FoldChange	lfcSE	padj	log2FoldChange	pvalue	padj
BSU_15920	acpA	activation	1.32684	0.338254	0.000999944	0.619481	0.00258855	0.0199856
BSU_03500	comS	activation
BSU_31720	degQ	activation	0.509997	0.373429	0.350438	0.345205	0.131746	0.348175
BSU_15900	fabD	activation	0.7851	0.423984	0.177399	0.0936602	0.611641	0.814271
BSU_15910	fabG	activation	0.92494	0.338298	0.0303591	0.280086	0.125611	0.338019
BSU_15880	fapR	activation	0.537419	0.361786	0.298396	0.111842	0.599394	0.805994
BSU_34190	lutP	activation	-2.48803	0.480315	6.78011e-06	-1.62492	2.7418e-11	7.77546e-10
BSU_07560	pel	activation	0.231617	0.356339	0.699733	-0.0959862	0.680219	0.853214
BSU_12440	phrA	activation	-1.79632	0.414159	0.000215575	1.22268	4.75665e-13	1.63127e-11
BSU_03780	phrC	activation	-0.250258	0.316655	0.62556	0.292875	0.232404	0.49547
BSU_25840	phrE	activation	-0.389876	0.327159	0.429444	0.178132	0.580495	0.797315
BSU_37470	phrF	activation	-0.441842	0.308368	0.320693	-0.0208924	0.927673	0.975292
BSU_05020	phrI	activation	-0.789003	0.293613	0.0340918	0.261122	0.403739	0.664504
BSU_15890	plsX	activation	0.608567	0.439805	0.341466	0.171145	0.389077	0.652821
BSU_12430	rapA	activation	-0.722226	0.357249	0.132795	1.4719	3.92163e-14	1.45792e-12
BSU_03770	rapC	activation	-0.106581	0.282315	0.839812	-0.212704	0.263313	0.534112
BSU_25830	rapE	activation	-0.531823	0.259858	0.12711	1.27117	5.29388e-11	1.44569e-09
BSU_37460	rapF	activation	-0.656376	0.319768	0.125745	-0.152305	0.537042	0.766943
BSU_05010	rapI	activation	-1.27717	0.434212	0.018438	-0.0077558	0.983935	0.996093
BSU_03480	srfAA	activation	1.26153	0.424252	0.0170241	0.517894	0.0538313	0.19346
BSU_03490	srfAB	activation	1.28136	0.438189	0.0192837	0.955141	0.00322886	0.0239672
BSU_03510	srfAC	activation	1.41207	0.334902	0.000339822	0.740335	0.011848	0.0660147
BSU_03520	srfAD	activation	1.75199	0.307282	5.00042e-07	0.81822	0.00178681	0.0146115
BSU_03530	ycxA	activation	0.247039	0.313819	0.627426	0.391514	0.123942	0.334438
BSU_37480	ywhH	activation	-0.480667	0.311121	0.275942	0.52661	0.0397549	0.158982

[truncated: 75 more sheets: DtrR, FapR, Fnr, FruR, GabR, G-box, GbsR, GerR, GlcT, GltC, GlnR, GlpP, HutP, HypR, IolQ, IolR, Kre, LevR, LicR, LicT …]
